# Supplementary material for: Macrocyclic Tetramers—Structural Investigation of Peptide-Peptoid Hybrids
Source: Molecules. 2021 Jul 28;26(15):4548. doi: 10.3390/molecules26154548 (PMC8348019; doi:10.3390/molecules26154548)
Supplement: Supplementary file 1 [file molecules-26-04548-s001.zip]

Archive with 1 entries (1 files):
- molecules-1311356-supplementary.pdf
